# Supplementary material for: Effect of Sustainably Sourced Protein Consumption on Nutrient Intake and Gut Health in Older Adults: A Systematic Review
Source: Nutrients. 2024 May 6;16(9):1398. doi: 10.3390/nu16091398 (PMC11085519; doi:10.3390/nu16091398)
Supplement: Supplementary file 1 [file nutrients-16-01398-s001.zip]

Archive with 1 entries (1 files):
- nutrients-2981279-supplementary.pdf
